# Supplementary material for: Dual-Modality X-Ray-Induced Radiation Acoustic and Ultrasound Imaging for Real-Time Monitoring of Radiotherapy
Source: BME Front. 2020 May 26;2020:9853609. doi: 10.34133/2020/9853609 (PMC10521688; doi:10.34133/2020/9853609)
Supplement: Supplementary materials — Figure S1: XA signals detected by a transducer element in the P4-1 probe driven by the Verasonics US unit. (A) The noise level of a transducer element of the P4-1 probe after 94 dB gain provided by the US unit. (B) An A-scan XA signal embedded in noise acquired from a soft-tissue sample by a P4-1 transducer element, where both the signal and the noise were amplified by a total gain of 134 dB (i.e., 94 dB from the US unit and 40 dB from the preamplifier board). No signal averaging is performed. (C) An A-scan XA signal acquired from a soft-tissue sample by a P4-1 transducer element which was extensively averaged over 440 X-ray pulses after a total amplification of 134 dB. An SNR of 2 : 1 was achieved by signal averaging. Movie S1: xRAI and US dual-modality imaging of an ex vivo rabbit liver, demonstrating the feasibility of the imaging system in tracking the tissue movement with respect to the X-ray beam. Movie S2: xRAI and US real-time dual-modality imaging of a rabbit liver in vivo, demonstrating the feasibility of the imaging system in tracking the tissue movement with respect to the X-ray beam. [file 9853609.f1.zip]

Archive with 3 entries (3 files):
- Movie S1.mp4
- Movie S2.mp4
- supplementary material.docx
